# Supplementary material for: Long noncoding RNA GAS5 disrupts intestinal epithelial barrier function by increasing small vault RNA levels
Source: JCI Insight. 2026 Jan 22;11(5):e198593. doi: 10.1172/jci.insight.198593 (PMC13041674; doi:10.1172/jci.insight.198593)
Supplement: Supporting data values [file jciinsight-11-198593-s292.xlsx]

## Sheet: Fig1
Fig1.A		Levels of lncRNAs
		Gas5				uc.417
		Control	DSS			Control	DSS
		1.01447	1.33848			2.47077	0.125875
		0.894894	1.09815			4.69869	3.71709
		0.789379	1.24405			1.70963	1.49307
		0.826492	1.14706			0.179736	4.19946
		0.651875	1.4081			0.112588	0.340867
		0.771565	1.01334		Mean	1.83428	1.97527
		0.665361	1.36709		SE	0.772637	0.772037
		0.668517	1.02343
			1.20546
			1.46721
			1.24082
			1.08806
	Mean	0.785319	1.2201
	SE	0.044773	0.0437208
Fig1.B		Gas5				uc.417
		Sham	CLP			Sham	CLP
		0.784919	1.85205			2.39441	0.767806
		0.850438	3.01105			1.85737	1.11432
		0.962203	4.68409			0.851807	0.863859
		1.18145	6.48107			0.435223	1.44099
		0.90031	2.613			0.606527	0.938934
		1.29947	2.752		Mean	1.22907	1.02518
		0.795181	5.782		SE	0.381632	0.118437
		1.02396	5.006
	Mean	0.974742	4.02266
	SE	0.0654686	0.595821
Fig1.C		Levels of GAS5				Copies of GAS5				Levels of uc.417
		Control	UC
		0.531051	1.58309			40.1945	113.763			6.4994	2.2857
		1.48353	3.48004			40.761	84.8951			1.06194	16.0424
		0.723948	1.36142			57.0296	116.434			0.0495896	2.88072
		0.958563	1.47137			28.54	165.439			15.786	5.38174
		1.74118	1.97771			11.2766	81.2562			18.1977	23.8098
		1.37538	1.16143		Mean	35.5603	112.357			1.34834	16.1587
		1.0961	1.91099		SE	7.57771	15.0958		Mean	7.15715	11.0932
		0.907437	3.37539						SE	3.25676	3.60325
		0.965615	2.84553
		1.25377
	Mean	1.10366	2.12966
	SE	0.115365	0.293884
Fig1.D		Levels of GAS5				Copies of GAS5				Levels of uc.417
		Control	CD
		0.986675	2.39276			155.513	282.267			30.1985	16.1151
		1.08	2.107			89	240			42.813	21.1611
		0.645879	1.85377			113.771	257.732			55.5866	4.57894
		1.13439	1.99311			61.5693	218.662			57.4815	16.7115
		1.53507	1.621			91.0225	296.036			37.3041	19.3168
	Mean	1.0764	1.99353		Mean	102.175	258.939			9.88063
	SE	0.14268	0.128564		SE	15.6942	13.9692		Mean	38.8774	15.5767
									SE	7.20974	2.89571
Fig1.E		RNA distribution (%)
		Cyto	Nuclear
		57	43
		2.3	97.7
		62	38

## Sheet: Fig2
Fig2.B		Levels of lncRNAs
		Gas5			uc.417
		Control	Gas5 KD		Control	Gas5 KD
		1.486	0.384		0.914	0.934
		1.334	0.367		1.022	0.961
		1.35	0.331		0.995	1.07368
		1.339	0.329		1.053	0.971
		1.406	0.338		0.984	0.973
		1.335	0.307		0.968	0.943
	Mean	1.375	0.342667	Mean	0.989333	0.975947
	SE	0.024822	0.0114271	SE	0.0194176	0.0205373
Fig2.C		OLFM4+ cells/100 cells
		Control	Gas5 KD
		2.29885	4.47761
		2.95359	5.10204
		3.21285	5.94595
		2.34742	3.7234
		3.79747	3.10078
		3.60825	4.41176
		2.18579	4.97238
		3.16206	3.77359
		2.67857	7.17949
			4.66926
			7.109
	Mean	2.91609	4.95139
	SE	0.193649	0.3994
Fig2.D		Ki67+ cells/100 cells
		2.5	4.14747
		4	3.24324
		3.52941	6.01852
		3.06513	4.25532
		2.74725	4.80349
		3.39806	5.55556
		1.96078	4.09836
		2.53165	5.66038
		3.04348	4.36364
			4.43548
	Mean	2.97508	4.65815
	SE	0.205902	0.269902
Fig2.E		Intestinal epithelium (µm)
		165	175
		180	185
		167	190
		190	200
		178	197
		169	187
		173	196
		181	173
		179	193
		163	198
	Mean	174.5	189.4
	SE	2.70082	2.98589

## Sheet: Fig3
Fig3.C		FITC-dextran (fold)
		Control	Gas5 KD
		0.98	0.91
		0.95	0.69
		1.01	0.78
		1.09	0.71
		1.03	0.8
		0.96	0.83
	Mean	1.00333	0.786667
	SE	0.0212394	0.0329309

## Sheet: Fig4
Fig4.A		Levels of GAS5
		Vector	GAS5 O/E
		0.0994654	18.5927
		0.102975	17.2399
		0.0975593	17.7737
	Mean	0.1	17.8688
	SE	0.00158616	0.393396
Fig4.B		Surface area (µm2)
		Day1			Day5
		Vector	GAS5 O/E		Vector	GAS5 O/E
		36.4	32.07		353.3	205.25
		40.22	39.46		321.65	223.82
		38.65	36.52		302.46	194.35
		31.09	34.61		362.75	245.18
		33.24	38.14		403.97	261.07
		37.41	37.32		371.54	183.52
	Mean	36.1683	36.3533	Mean	352.612	218.865
	SE	1.39684	1.08308	SE	14.8021	12.2935

## Sheet: Fig5
Fig5.A		Levels of GAS5
		Vector	GAS5 O/E
		1.15037	75.0209
		0.849662	62.4873
		0.989783	65.3211
	Mean	0.996605	67.6098
	SE	0.0868739	3.79479
Fig5.D		TEER (ΩOHM/cm2)			% FITC Dextran
		Vector	GAS5 O/E		Vector	GAS5 O/E
		647	566		3.13704	4.91823
		648	573		3.07433	4.81362
		635	533		3.1308	4.35374
		625	541		2.88661	5.10726
		637	521		2.8029	4.3924
		650	511		2.96831	4.58312
	Mean	640.333	540.833	Mean	3	4.69473
	SE	3.96372	10.0214	SE	0.0560129	0.123073

## Sheet: Fig6
Fig6.A		Levels of GAS5
		C-siRNA	si-GAS5
		0.897318	0.199539
		1.09643	0.180178
		1.00625	0.201874
	Mean	1	0.193864
	SE	0.0575639	0.00687595
Fig6.C(up)		TEER (ΩOHM/cm2)
		C-siRNA	si-GAS5
		764	850
		733	847
		761	803
		698	799
		721	832
	Mean	735.4	826.2
	SE	12.4201	10.749
Fig6.C(down)		% FITC Dextran
		C-siRNA	si-GAS5
		2.95705	2.77127
		2.87354	2.88687
		3.10641	2.75328
		3.22398	2.71109
		3.09363	2.68011
		2.7454	2.68077
	Mean	3	2.74723
	SE	0.0713945	0.0318023

## Sheet: Fig7
Fig7.A		Levels of GAS5
		Vector	GAS5 O/E
		1.11037	72.0209
		0.949662	65.4873
		1.88978	67.3211
	Mean	1.31661	68.2764
	SE	0.29032	1.94563
Fig7.B		Levels of vtRNAs
			Vector			Mean	SE	Gas5 O/E			Mean	SE
		vtR1-1	1.23316	0.982597	0.784242	1	0.129883	9.44533	9.30795	8.10478	8.95269	0.425804
		vtR1-2	1.04852	1.03527	0.916212	1	0.0420686	7.43732	8.79801	7.32997	7.8551	0.472472
		vtR1-3	1.04852	1.03527	0.916212	1	0.0420686	6.59396	6.16293	4.8745	5.87713	0.516526
		vtR2-1	1.11618	0.888658	0.995166	1	0.0657244	15.2619	15.2936	14.5008	15.0188	0.259145
Fig7.C		Levels of GAS5
		C-siRNA	si-GAS5
		0.897318	0.168539
		1.09643	0.116018
		1.00625	0.180187
	Mean	1	0.154915
	SE	0.0575639	0.019737
Fig7.D		Levels of vtRNAs
			Si Control			Mean	SE	Si Gas5			Mean	SE
		vtR1-1	1.03436	1.05128	0.914359	1	0.043098	0.323464	0.290148	0.231582	0.281732	0.0268557
		vtR1-2	0.900693	1.14421	0.955097	1	0.0737953	0.183336	0.167189	0.148151	0.166225	0.0101682
		vtR1-3	0.910038	1.10419	0.985775	1	0.0564956	0.102068	0.0930792	0.0824801	0.0925425	0.00566096
		vtR2-1	1.10293	1.0058	0.891268	1	0.0611714	0.190929	0.191573	0.167335	0.183279	0.00797409
Fig7.E		Levels of mouse vtRNA
		Control	GAS5 KD
		0.960718	0.671307
		0.983514	0.58203
		1.1085	0.778178
		1.00752	0.694623
		0.939743	0.629355
	Mean	1	0.671099
	SE	0.0293895	0.0329357
Fig7.F		Luciferase activity
		pGL3	pGL3 vtR1-P
		7	466
		3	455
		4	500
		5	416
	Mean	4.75	459.25
	SE	0.853913	17.3079
Fig7.G		Luciferase activity
		Vector	GAS5 O/E		C-siRNA	si-GAS5
		1	2.2		1	0.45
		0.94	2.8		1.15	0.36
		0.87	2.3		1.06	0.5
		1.1	3.2		1.09	0.39
	Mean	0.9775	2.625	Mean	1.075	0.425
	SE	0.0487126	0.232289	SE	0.031225	0.031225

## Sheet: Fig8
Fig8.A(up)		TEER (ΩOHM/cm2)
		Control	C-siRNA	sivtR1
		518	470	517
		532	448	490
		538	460	521
	Mean	529.333	459.333	509.333
	SE	5.92546	6.35959	9.73539
Fig8.A(down)		FITC-dextran (%)
		Control	C-siRNA	sivtR1
		3.12	3.74	2.99
		2.78	3.52	2.74
		2.59	3.49	2.69
	Mean	2.83	3.58333	2.80667
	SE	0.155027	0.0788106	0.0927961

## Sheet: Sup Fig1
Sup Fig1.C	Levels of tissue GAS5
		Control						Mean	SE	GAS5 KD						Mean	SE
	Kidney	0.93	0.91	1.08	1.1	1.02	0.95	0.998333	0.0328041	0.86	0.87	1	0.93	1.03	0.985	0.945833	0.0288218
	Spleen	1.08	1.03	0.79	1.18	0.975	1	1.00917	0.0528901	0.92	0.95	1.09	0.79	1.06	0.95	0.96	0.0438178
	Stomach	0.89	0.86	0.98	1.083	1.16	1.108	1.0135	0.0500531	1.166	1.133	1.33	0.8	1.25	1.06	1.12317	0.0751054
	Liver	1.107	1.1	1.14	0.78	0.82	1.14	1.0145	0.0683587	1.17	1.21	0.89	1.1	1.17	0.99137	1.08856	0.0506674

## Sheet: Sup Fig2
Sup Fig2.A		Lysoz+ cells/100 cells			Mucin 2+ cells/100 cells			DCLK1+ cells/100 cells
		Control	GAS5 KD		Control	GAS5 KD		Control	GAS5 KD
		3.7037	4.40529		8.8	6.60793		1.52091	1.96078
		2.13904	5.55556		6.88073	10.4478		1.94552	1.47783
		1.82927	4.25532		11.2613	7.86026		1.6738	2.21402
		2.39521	6.01093		7.56757	10.8974		1.4652	2.06186
		2.87081	5.81395		7.97546	11.8227		1.31004	1.83486
		2.76498	5.18868		8.01527	8.6758		1.19761	2.46914
		2.73438	6.06061		9.89583	8.125		2.06186	1.06952
		3.96476	4.36681			7.61421		1.69491	1.53061
			3.74332					1.20482	1.2931
									1.99005
	Mean	2.80027	5.0445	Mean	8.62802	9.00638	Mean	1.56385	1.79018
	SE	0.257978	0.289257	SE	0.56799	0.647461	SE	0.102874	0.138117
Sup Fig2.B		Villin intensity
		Control	GAS5 KD
		1.24667	1.14112
		1.10842	1.20341
		1.04233	0.942646
		0.96703	0.973435
		0.867522	0.860518
		0.930832	0.76625
		0.805269	0.994809
		1.03192	1.08788
	Mean	1	0.996258
	SE	0.0494172	0.0512376
Sup Fig2.C		Levels of proteins
		ZO-1			ZO-2			Claudin-1			Claudin-2
		Control	GAS5 KD		Control	GAS5 KD		Control	GAS5 KD		Control	GAS5 KD
		0.906174	1.97043		1.08661	1.82035		1.03337	1.46707		0.946196	1.37661
		1.04453	2.00473		0.991433	1.88973		1.14783	1.32716		0.998887	1.6648
		1.04929	1.73236		0.921958	1.72435		0.818798	1.23984		1.05492	1.65819
	Mean	0.999998	1.90251	Mean	1	1.81148	Mean	0.999999	1.34469	Mean	1	1.56653
	SE	0.0469321	0.0856476	SE	0.0477236	0.0479468	SE	0.0964377	0.0661787	SE	0.0313909	0.0949808
		Occludin			JAM-A			E-cadherin
		Control	GAS5 KD		Control	GAS5 KD		Control	GAS5 KD
		0.970123	1.1175		0.963146	1.09931		1.07267	1.15439
		0.936525	1.02359		0.919152	0.885641		0.981005	1.15981
		1.09335	0.93334		1.1177	1.00704		0.946329	0.996518
	Mean	0.999999	1.02481	Mean	0.999999	0.99733	Mean	1	1.10357
	SE	0.0476724	0.0531659	SE	0.0602051	0.0618717	SE	0.037688	0.0535502

[truncated: 3 more sheets: Sup Fig3, Sup Fig4, Sup Fig5]
